# Supplementary material for: Comparative Physiological and Transcriptomic Analyses of Oat (Avena sativa) Seedlings under Salt Stress Reveal Salt Tolerance Mechanisms
Source: Plants (Basel). 2024 Aug 12;13(16):2238. doi: 10.3390/plants13162238 (PMC11359270; doi:10.3390/plants13162238)
Supplement: Supplementary file 1 [file plants-13-02238-s001.zip]

Archive with 1 entries (1 files):
- plants-3108889-supplementary.pdf
